# Supplementary material for: GPR4 Knockout Attenuates Intestinal Inflammation and Forestalls the Development of Colitis-Associated Colorectal Cancer in Murine Models
Source: Cancers (Basel). 2023 Oct 13;15(20):4974. doi: 10.3390/cancers15204974 (PMC10605520; doi:10.3390/cancers15204974)
Supplement: Supplementary file 1 [file cancers-15-04974-s001.zip]

Archive with 1 entries (1 files):
- cancers-2664502-supplementary.pdf
